# Supplementary material for: Deciphering Structural Alterations Associated with Activity Reductions of Genetic Polymorphisms in Cytochrome P450 2A6 Using Molecular Dynamics Simulations
Source: Int J Mol Sci. 2021 Sep 19;22(18):10119. doi: 10.3390/ijms221810119 (PMC8469730; doi:10.3390/ijms221810119)
Supplement: Supplementary file 1 [file ijms-22-10119-s001.zip]

Archive with 1 entries (1 files):
- ijms-1366212-supplementary.pdf
